# Supplementary material for: Experience of introducing an electronic health records station in an objective structured clinical examination to evaluate medical students’ communication skills in Canada: a descriptive study
Source: J Educ Eval Health Prof. 2023 Jul 4;20:22. doi: 10.3352/jeehp.2023.20.22 (PMC10442496; doi:10.3352/jeehp.2023.20.22)
Supplement: Supplementary file 1 [file jeehp-20-22-dataset1.xlsx]

## Sheet: Chen_JEEHR
OttawaU_ID	Stn110	Stn210	Stn310	Stn410	Stn510	Stn610	Stn710	Stn810	Stn910	Stn1010	Score	SP_Total	SP_List_Atte	SP_Comm	SP_Emp_Rap	SP_EMR	TrendgraphHba1c	Visited_Hba1c	Trendgraphweight	Visited_weight	TotalTime	SUM_Number_nodes	STN10EMP_COLS	STN10RES_COLS	STN10AE_COLS	STN10AQ_COLS	STN10ASE_COLS	STN10RF_COLS	STN10OO_COLS
1O2	8.02632	8.4	8.08571	7.17368	7.33333	7.02941	4.04286	6.81739	7.66667	3	71.7504	13	4	4	2	3	566.046	1	19.385	1	16:51	17	2	3	4	3	3	3	3
2M1	8.22632	7.1	5	6.97368	7.63333	6.41765	6.95714	8.25217	5.86667	3.46667	69.3633	5	1	1	1	2	0	0	0	0	08:13	7	3	3	4	#NULL!	2	2	2
1U10	5.68421	7.6	8.75714	5.68947	7.43333	6.20588	7.92857	8.6087	8	6.5	73.2303	15	4	4	3	4	68.3388	1	68.3388	1	15:19	6	4	4	4	4	3	3	4
1U9	6.72105	8	8.18571	6.11053	7.45833	4.87059	4.24286	7.21739	7.76667	6.05	67.3035	17	5	4	5	3	196.634	1	4.93975	1	06:25	8	4	4	4	4	4	4	4
1M9	6.08421	6	4.32857	8.31579	7.08889	5.59412	6.18571	6.12174	6.5	6.8	62.4656	14	3	4	4	3	195.259	1	45.8006	1	10:02	8	5	4	5	4	4	4	3
2M8	6.08421	5	4.82857	2.56316	4.36667	4.14706	7.35714	6.02174	3.43333	7.1	48.6688	14	3	4	4	3	273.544	1	0	0	07:55	6	5	5	5	5	4	4	4
1O6	6.82105	8.4	8.28571	7.59474	6.54444	6.70588	6.28571	7.96087	8.4	7.3	74.4427	16	4	4	5	3	61.6992	1	51.5856	1	10:32	29	5	4	5	5	5	5	5
1L3	6.25263	8.5	10	7.17368	5.95556	4.35882	7.15714	8.26087	7.76667	6.25	72.6949	20	5	5	5	5	113.133	1	12.4316	1	08:33	12	5	5	4	4	4	4	4
1L10	6.05263	6.3	8.45714	7.49474	7.08889	6.92941	6.38571	7.91304	6.83333	4.65	70.5054	17	4	4	4	5	48.1812	1	12.4102	1	26:40	11	5	4	4	4	4	3	3
2M4	6.92105	6	5.1	5.81053	5.5	5.49412	6.28571	6.81739	6.3	5.45	60.2542	12	3	2	4	3	143.114	1	223.964	1	07:07	9	4	4	4	3	3	3	3
1O9	6.75263	9.6	6.94286	8.73684	7.28889	7.11765	4.14286	7.36522	6.16667	7.45	71.2373	16	4	4	4	4	33.7196	1	38.9856	1	10:20	6	5	4	4	4	4	4	4
1H3	7.58947	4.8	9.22857	6.33158	7.97778	6.92941	6.28571	7.16522	7.76667	5.45	71.1938	19	5	5	5	4	0	0	0	0	06:36	10	4	4	4	3	3	3	3
1O1	5.58421	7.2	4.82857	8.01579	6.68889	3.04706	3.74286	5.07826	6.5	7.9	56.3174	10	3	3	2	2	88.0736	1	6.93328	1	16:51	17	4	4	4	4	3	4	4
1L8	8.02632	6.9	8.45714	7.91579	8.07778	5.69412	5.21429	7.36522	7.56667	7.25	72.4637	19	5	5	4	5	72.4114	1	47.2999	1	06:38	13	4	4	3	4	4	4	4
1U6	5.45263	8.4	9.9	8.21579	5.98889	6.40588	8.72857	7.86087	7.56667	6.5	76.1326	20	5	5	5	5	47.6708	1	0	0	02:43	5	3	4	4	4	4	4	3
2L7	7.55789	7.8	9.42857	6.85263	7.28889	5.79412	5.71429	6.52174	7.23333	7.2	71.3238	20	5	5	5	5	57.862	1	156.188	1	06:17	9	5	5	5	4	4	5	5
2H3	7.38947	5.1	8.75714	7.59474	8.17778	5.08235	2.97143	5.67391	7.76667	1.2	65.015	11	3	3	2	3	65.0029	1	27.6869	1	06:08	11	3	3	3	3	1	2	2
2U8	5.48421	7.6	8.18571	7.89474	7.77778	7.32941	5.01429	6.56957	7.46667	8	70.3582	15	4	3	4	4	70.7182	1	0	0	05:39	9	5	4	4	4	3	4	4
1U2	5.65263	7.9	7.04286	6.43158	5.94444	4.78235	3.84286	6.46957	7.26667	6.2	61.4811	15	4	3	4	4	0	0	0	0	03:41	8	4	4	4	3	3	3	3
2L2	6.62105	5.9	8.55714	7.59474	8.17778	6.30588	6.18571	6.52174	6.93333	7.45	69.7749	13	4	3	3	3	26.593	1	6.9879	1	13:42	19	4	5	4	4	4	4	4
2U9	5.85263	8	8.75714	5.58947	7.67778	4.47059	4.71429	6.46957	8	6.9	66.1461	19	4	5	5	5	8.30555	1	0	0	43:51	6	4	4	4	5	4	5	4
1H7	6.82105	7.2	8.65714	6.75263	7.38889	5.18235	5.21429	6.81739	7.86667	1.4	68.7782	18	4	5	5	4	67.0309	1	40.5539	1	08:38	18	3	3	3	3	2	3	2
2H4	7.82632	5.1	9.42857	5.81053	6.94444	5.38235	5.31429	5.92174	6.93333	2.35	65.1795	10	3	3	3	1	0	0	0	0	03:23	6	4	3	3	3	2	3	2
1O8	7.38947	8	6.37143	9.57895	7.43333	6.29412	5.21429	6.46957	7.13333	5.2	70.9828	12	3	4	3	2	130.548	1	130.548	1	06:33	6	4	4	4	3	3	4	4
1U7	8.46316	6.1	8.75714	7.05263	6.24444	3.34706	1.9	6.71739	8	7.9	62.8687	17	4	4	4	5	0	0	0	0	04:43	7	3	4	4	4	4	4	4
1O3	8.89474	8.8	8.65714	7.79474	6.1	5.17059	6.28571	6.32174	9.46667	6.05	74.9904	17	4	4	5	4	117.12	1	28.3266	1	10:04	11	5	4	4	4	4	4	3
2U2	6.62105	8.4	8.18571	7.89474	8.22222	4.45882	3.94286	4.97826	7.46667	6.7	66.8559	18	5	4	4	5	152.149	1	223.658	1	08:34	7	4	4	5	4	3	4	4
2K7	6.35263	7.7	7.61429	7.09474	6.78889	6.82941	5.98571	4.83043	7.33333	4.6	67.2549	14	4	3	5	2	27.3833	1	8.37659	1	04:57	7	4	4	4	2	4	2	3
1L4	7.55789	7.6	7.21429	6.13158	6.74444	6.41765	4.91429	8.26087	5.53333	7.25	67.0826	15	4	3	4	4	232.989	1	0	0	08:42	10	4	5	3	4	4	4	3
2U5	5.11579	7.9	8.75714	6.95263	7.43333	5.89412	5.21429	8.95652	6.83333	6.6	70.0635	17	4	5	4	4	33.8637	1	0	0	07:38	9	4	4	4	4	3	4	4
2U4	4.48421	7.3	8.75714	7.89474	7.57778	3.55882	2.57143	5.07826	8	2.7	61.3582	12	3	3	3	3	34.3064	1	5.62048	1	09:34	10	3	3	3	3	2	3	2
1M4	6.72105	7	9.02857	8.11579	5.7	7.84118	7.25714	6.56957	6.93333	7.75	72.4074	15	4	4	4	3	60.9938	1	15.1673	1	09:11	22	5	5	5	4	5	4	4
1H9	6.08947	6.8	9.32857	7.69474	8.27778	4.67059	4.14286	6.02174	7.76667	1.4	67.5471	16	4	4	4	4	18.2996	1	15.7049	1	08:11	16	4	3	3	2	2	2	2
1D1	8.22632	6.4	7.98571	7.89474	7.08889	6.99765	4.44286	7.26522	8.4	3.05	71.8904	20	5	5	5	5	0	0	0	0	11:07	6	5	4	5	3	3	3	2
1H1	7.45789	5.6	9.32857	3.82632	6	2.62353	2.87143	6.36957	7.13333	4.5	56.9007	11	3	2	3	3	0	0	0	0	07:17	5	4	4	3	3	2	3	2
1L2	5.68421	7.1	5.3	6.65263	6.64444	3.84706	6.28571	5.47826	7.66667	7.23333	60.7322	14	4	3	4	3	21.6617	1	21.8657	1	09:03	28	4	4	4	4	4	#NULL!	3
1U3	5.45263	9.2	9.42857	7.89474	6.58889	5.18235	6.38571	9.30435	7.56667	7.45	74.4488	15	4	4	3	4	11.0963	1	5.44905	1	07:43	12	5	4	4	4	4	4	4
1K7	5.95263	7.6	8.28571	7.09474	7.77778	6.20588	2.37143	6.42174	6.5	4.3	64.6777	20	5	5	5	5	84.7381	1	16.6358	1	09:41	13	5	5	5	5	4	3	3
1K5	8.15789	8.8	7.01429	4.16842	7.23333	4.04706	5.78571	7.36522	3.23333	5.75	62.0058	18	5	4	5	4	104.961	1	0	0	09:02	10	4	4	5	5	3	3	3
1H5	4.95263	5.5	9.22857	4.96842	6.44444	3.65882	5.51429	6.71739	5.96667	4.05	58.8347	18	4	5	5	4	0	0	0	0	09:34	5	4	3	3	3	3	#NULL!	#NULL!
1L5	5.78421	5.6	7.88571	6.23158	7.53333	6.72941	4.46429	6.52174	6.3	3.15	63.3892	12	3	3	3	3	41.2872	1	0	0	05:39	22	4	4	5	4	3	4	3
2M3	8.39474	7.2	3.35714	3.50526	5.8	5.23059	3.94286	8.06087	7.23333	4.35	58.5831	12	2	3	4	3	0	0	0	0	04:14	6	4	4	4	4	3	3	3
1M8	7.65789	4.3	6.07143	6.95263	7.23333	8.05294	3.84286	7.86087	5.86667	2.55	64.2651	15	3	4	4	4	54.984	1	12.9419	1	06:06	15	4	4	4	3	2	3	2
2L1	7.55789	7.2	7.88571	6.33158	7.33333	6.60588	6.38571	7.21739	6.4	8.1	69.9083	20	5	5	5	5	66.84	1	26.559	1	03:59	12	4	5	4	4	4	4	4
1L1	9.23158	6.8	7.88571	7.07368	7.33333	6.51765	6.95714	6.52174	6.83333	8.65	72.3935	20	5	5	5	5	36.1302	1	159.036	1	08:28	16	4	4	4	4	4	4	4
2U3	6.78947	8	6.47143	7.05263	5.44444	5.07059	5.51429	6.12174	6.2	6.7	62.9607	18	5	5	4	4	109.381	1	207.716	1	08:46	9	3	4	4	5	4	4	4
1K2	7.68947	6.7	6.74286	7.49474	7.28889	5.81765	7.05714	5.87391	6.26667	7.3	67.7015	15	4	4	4	3	55.9696	1	97.2242	1	09:00	11	3	4	3	3	4	4	3
2L4	7.18947	5	6.34286	7.59474	6.74444	5.18235	5.08571	7.91304	6.93333	5.3	64.4288	16	4	4	4	4	96.5836	1	8.89462	1	09:43	26	5	4	4	4	4	3	3
2K3	8.05789	8.4	8.75714	7.09474	6.54444	6.40588	6.78571	5.97391	7.86667	4.95	73.2071	16	5	3	4	4	104.643	1	0	0	06:51	14	2	3	4	2	3	4	3
1O4	8.15789	9.2	8.75714	6.65263	7.33333	7.34118	5.21429	7.41304	7.66667	7.45	75.2624	17	4	4	5	4	42.2765	1	0	0	06:11	14	5	4	4	4	4	4	4
2M6	5.98421	7.2	6.44286	5.18947	5.05556	5.29412	5.88571	8.5087	4.7	5.7	60.2896	14	3	4	4	3	57.7593	1	36.6729	1	08:49	18	4	4	4	3	3	3	#NULL!
1K4	6.92105	7.6	6.17143	3.74737	6	6.10588	2.47143	5.02609	5.33333	5.95	54.8629	17	5	5	4	3	49.788	1	56.6992	1	09:35	12	4	4	5	4	3	4	3
1H6	6.15263	7.2	9.32857	7.37368	7.53333	6.61765	2.97143	8.5087	8.83333	6.7	71.6881	17	5	4	5	3	67.1756	1	0	0	06:31	11	5	4	4	4	4	4	3
1K8	6.05263	8.4	7.31429	5.83158	8.22222	7.75294	7.05714	5.92174	5.33333	4.85	68.7621	19	5	5	5	4	43.8352	1	168.399	1	08:59	9	3	3	3	3	3	3	3
1M10	5.81579	7.2	7.31429	7.05263	6.84444	8.64471	5.11429	7.96087	6.83333	4.63333	69.7559	19	4	5	5	5	63.0489	1	55.2066	1	07:47	12	4	4	4	4	4	3	#NULL!
1K1	7.25789	5.8	7.88571	6.67368	6.54444	4.17059	5.01429	6.32174	7.33333	4.75	63.3352	17	5	4	5	3	27.2726	1	0	0	07:30	13	3	3	3	3	3	3	3
2K5	7.85789	8.1	6.07143	7.51579	6.14444	6.92941	2.87143	4.97826	6.93333	7.85	63.78	17	5	4	5	3	50.3724	1	0	0	09:24	8	5	4	5	4	5	5	5
2K8	8.89474	6.9	8.35714	8.33684	7.82222	7.34118	7.73214	8.06087	6.93333	5.3	78.1983	17	5	4	4	4	46.0738	1	0	0	10:05	12	4	4	4	4	4	4	3
2H5	7.18947	3.4	9.42857	6.85263	8.27778	3.23529	4.34286	6.16957	6.4	3	61.4402	9	2	2	2	3	84.6871	1	21.2062	1	07:36	11	4	3	3	3	2	3	2
2H7	7.58947	6.8	9.42857	6.65263	7.83333	6.91765	5.61429	7.16522	8	4.95	73.3346	20	5	5	5	5	200.524	1	0	0	07:26	9	3	4	3	3	2	3	2
2H8	5.14737	6	8.75714	6.75263	8.27778	6.40588	5.61429	7.16522	6.93333	5.05	67.8374	20	5	5	5	5	90.4351	1	0	0	09:45	11	4	4	3	3	3	3	2
2K6	6.88947	7.4	7.31429	7.51579	6.88889	5.21765	5.31429	6.01739	3.46667	7.45	62.2494	16	5	4	4	3	98.7316	1	0	0	05:10	6	4	4	4	4	5	4	4
2L8	7.18947	8.4	9.42857	7.07368	8.07778	4.87059	7.15714	8.26087	6.7	5	74.6201	15	4	3	4	4	59.0805	1	0	0	06:02	16	4	4	4	4	3	3	3
1H10	6.88947	6	8.45714	4.76842	6.44444	4.25882	3.27143	6.02174	5.96667	1.9	57.8646	11	2	2	4	3	241.604	1	46.297	1	12:43	11	4	3	4	3	2	3	2
1L7	6.25263	6.4	9.42857	7.49474	6.98889	4.05882	3.74286	5.37826	7.66667	5.85	63.7905	17	4	4	4	5	32.5494	1	56.4638	1	09:02	34	4	4	4	4	3	4	3
1H4	6.05263	5.1	9.32857	5.81053	7.83333	5.27059	5.21429	7.16522	7.13333	3	65.4539	20	5	5	5	5	41.2711	1	0	0	08:36	12	3	3	3	3	2	3	2
1K3	7.95789	6.8	6.64286	5.51053	5.8	5.79412	5.11429	5.97391	4.36667	4.8	59.9558	16	4	3	5	4	253.998	1	253.998	1	09:23	9	4	4	3	3	3	3	4
1M5	8.02632	5.9	5.84286	7.07368	7.67778	4.98235	5.11429	7.06522	5.03333	1.7	63.0176	12	2	3	4	3	0	0	0	0	09:27	10	4	4	3	3	2	3	2
1L6	7.92632	8.8	9.42857	6.75263	7.83333	5.69412	6.48571	7.11739	5.76667	8.5	73.1164	18	4	5	5	4	0	0	0	0	09:30	12	5	5	5	5	5	4	4
1K9	7.78947	7.4	7.31429	9.15789	6.38889	6.31765	5.21429	6.81739	6.93333	8.85	70.3702	15	5	4	3	3	58.578	1	0	0	07:53	14	5	4	4	4	4	4	5
2H2	6.82105	6	8.55714	5.91053	8.76667	5.28235	5.51429	6.02174	5.43333	4.75	64.7857	19	4	5	5	5	77.4742	1	65.3825	1	09:26	10	3	3	3	3	2	3	2
2M5	6.95263	6	9.02857	7.89474	6.44444	5.07059	5.21429	8.16087	8.2	6.9	69.9624	15	3	4	4	4	69.0847	1	0	0	08:51	14	4	5	4	4	5	4	4
2U7	6.42105	8.8	8.75714	7.05263	7.33333	5.78235	5.21429	7.56522	7.76667	7.1	71.8808	20	5	5	5	5	107.874	1	5.46269	1	09:39	9	5	4	4	5	4	5	5
1M7	5.98421	5.5	6.44286	5.28947	7.53333	6.51765	6.18571	6.26957	7.56667	7	63.655	19	4	5	5	5	3.85255	1	0	0	04:58	6	4	4	5	5	4	5	4
1M6	8.12632	5.4	7.21429	6.75263	5.8	5.58235	6.28571	5.67391	7.56667	7.55	64.891	15	4	4	4	3	93.4543	1	0	0	09:07	18	5	4	5	4	4	4	4
1M2	7.28947	7.2	7.88571	6.23158	5.55556	5.59412	6.18571	5.77391	5.56667	2.45	63.6475	10	3	2	3	2	74.314	1	73.027	1	08:41	9	4	4	4	3	2	2	2
1H8	8.02632	6.8	8.65714	6.43158	4.91111	3.43529	5.01429	5.57391	5.43333	7.35	60.3144	18	4	5	5	4	66.3418	1	54.7992	1	05:58	9	4	5	5	4	3	4	3
2K10	7.12105	7.6	8.85714	7.49474	5.8	6.00588	5.33929	6.42174	8.93333	5	70.6369	16	5	3	5	3	39.629	1	13.8304	1	27:25	10	5	5	5	3	3	3	3
2U6	5.28421	7.5	6.47143	7.05263	6.24444	6.81765	7.55714	6.46957	7.46667	5.2	67.6264	14	3	4	4	3	82.5828	1	0	0	06:23	7	4	4	4	4	3	4	3
2K9	5.88421	8.1	8.08571	9.15789	7.08889	4.28235	5.51429	7.71304	7.76667	4.45	70.659	20	5	5	5	5	103.518	1	7.2376	1	09:39	12	4	4	4	3	4	4	3
2H1	7.22105	7.2	9.32857	8.21579	7.28889	6.91765	4.54286	7.16522	7.76667	3.85	72.9408	11	3	2	3	3	68.876	1	0	0	08:38	13	4	4	4	3	2	3	2
2L5	6.62105	6.4	8.18571	6.75263	7.28889	6.30588	6.28571	6.52174	6.7	8.3	67.8462	19	5	5	5	4	0	0	0	0	06:46	12	5	5	4	4	5	4	4
2L9	6.62105	7.1	8.75714	7.91579	7.28889	5.69412	5.98571	6.86957	7.76667	7.35	71.1099	16	4	3	4	5	77.3022	1	0	0	39:07	18	4	4	4	4	4	#NULL!	4
1K6	6.85263	8.2	7.31429	6.25263	6.78889	3.87059	3.84286	7.16522	5.33333	6.2	61.8005	19	5	5	5	4	162.849	1	61.621	1	08:32	10	4	3	3	4	3	4	3
1O5	7.68947	8.4	3.75714	6.13158	7.23333	8.25294	6.28571	7.46522	7.66667	7.45	69.869	16	4	4	4	4	182.529	1	31.5731	1	9:42	29	4	4	4	4	4	5	4
2H9	6.25263	8.9	9.42857	7.59474	6.44444	8.26471	3.17143	6.12174	8	2.9	71.3092	9	2	1	2	4	102.567	1	9.80649	1	35:17	8	3	3	3	3	2	3	2
2K1	5.98421	7.5	7.88571	7.61579	8.62222	6.21765	6.08571	5.37826	5.86667	5	67.9514	19	5	4	5	5	81.8506	1	0	0	08:38	8	4	4	4	3	3	4	3
2M2	7.95789	6.8	6.04286	5.91053	7.73333	5.38235	6.18571	5.97391	8	7.35	66.6518	15	3	4	4	4	55.6191	1	0	0	06:56	7	4	4	4	4	4	4	4
2H6	7.38947	5.5	7.51429	5.28947	4.02222	6.91765	5.51429	6.46957	6.93333	3.85	61.7225	14	3	3	4	4	62.5207	1	0	0	09:22	18	4	4	3	3	2	3	2
1O7	6.75263	7.6	8.28571	8.53684	7.97778	6.70588	5.21429	6.91739	7.23333	6.8	72.471	15	4	4	4	3	59.9949	1	242.248	1	08:11	29	5	4	4	4	4	4	4
2K4	6.25263	6	7.61429	6.37368	6.63889	6.71765	6.28571	7.31304	5.86667	8.05	65.6251	19	5	5	5	4	91.0453	1	30.6519	1	09:43	14	5	5	5	5	5	5	5
2L6	5.68421	6.4	7.11429	5.71053	7.63333	5.28235	7.15714	8.26087	5.76667	5.4	65.566	13	4	3	3	3	23.5349	1	5.29979	1	09:03	8	5	4	4	4	4	4	3
2M7	7.55789	5.4	6.44286	7.49474	5.11111	2.42353	5.21429	6.76957	6.93333	5.4	59.2748	14	3	3	4	4	56.2872	1	19.0646	1	07:47	11	4	4	4	4	4	4	4
1M3	6.65263	5.2	8.92857	6.55263	4.85556	5.28235	3.84286	4.08261	6.6	2.8	57.7747	9	2	2	3	2	245.012	1	0	0	07:42	6	3	4	4	2	2	2	2
2L3	6.05263	7.2	3.35714	6.65263	7.18889	6.00588	6.18571	8.6087	6.3	5.5	63.9462	14	4	3	4	3	213.512	1	11.7275	1	13:42	19	5	5	5	4	4	4	3
2U1	9.06316	8.4	8.18571	7.89474	6.58889	7.22941	3.74286	6.52174	7.46667	5.35	72.3257	16	4	4	4	4	0	0	0	0	09:20	8	3	3	3	3	3	3	3
1M1	5.88421	7.2	4.52857	6.43158	5.7	2.53529	6.18571	6.02174	4.6	2.58333	54.5412	7	2	2	2	1	0	0	0	0	09:12	10	3	3	3	2	3	#NULL!	2
2M9	7.18947	7.2	6.44286	6.65263	8.17778	5.59412	5.01429	6.81739	6.1	5.55	65.765	11	3	3	3	2	0	0	0	0	08:23	7	4	4	4	3	3	3	3
2K2	7.58947	6.7	7.51429	6.67368	6.74444	5.28235	7.25714	5.97391	5.63333	3.9	65.9651	20	5	5	5	5	54.5947	1	0	0	09:32	6	5	5	4	3	3	4	3
