# Supplementary material for: Experience of introducing an electronic health records station in an objective structured clinical examination to evaluate medical students’ communication skills in Canada: a descriptive study
Source: J Educ Eval Health Prof. 2023 Jul 4;20:22. doi: 10.3352/jeehp.2023.20.22 (PMC10442496; doi:10.3352/jeehp.2023.20.22)
Supplement: Supplementary file 2 — Supplement 1. Physician examiners’ rating scales and their descriptions. [file jeehp-20-22-suppl1.xlsx]

## Sheet: suppl_1
Supplement 1. Physician examiners ratings scales and their descriptions
Empathy
0	1	2	3	4	5
Condescending, not empathetic	Minimal courtesies only; not attentive to patient comfort or concerns	Borderline unsatisfactory	Borderline satisfactory	Polite and interested;	Warm, engaged with patient; empathetic, and compassionate
Respect
0	1	2	3	4	5
Offensive or aggressive; frank exhibition of “unprofessional conduct”	Minimal courtesies only; not attentive to patient comfort or concerns	Borderline unsatisfactory	Borderline satisfactory	Attentive to patient’s concerns and comfort; some acknowledgment of patient autonomy	Fully addresses patient’s concerns and comfort; fully acknowledges patient autonomy
Listening skills
0	1	2	3	4	5
Interrupts inappropriately, ignores patient’s answers	Impatient	Borderline unsatisfactory Somewhat attentive	Borderline satisfactory Somewhat attentive	Attentive to patient’s answers	Consistently attentive to answers and concerns
Questioning skills
0	1	2	3	4	5
Awkward, exclusive use of leading or closed ended questions, jargon	Somewhat awkward, inappropriate terms, minimal use of open-ended questions	Borderline unsatisfactory, moderately at ease, appropriate language, uses different types of questions	Borderline satisfactory moderately at ease, appropriate language, uses different types of questions	At ease, clear questions, appropriate use of open and closed ended questions	Confident and skillful questioning
Organization of interview
0	1	2	3	4	5
Scattered, shot-gun approach	Minimally organized	Borderline unsatisfactory Flow is somewhat logical	Borderline satisfactory Logical flow	Logical flow with sense of purpose	Purposeful, integrated handling of encounter
Information giving
0	1	2	3	4	5
No attempt or inappropriate attempt to give information; e.g., not truthful	Awkward and/or incomplete attempts to give information	Borderline unsatisfactory Somewhat at ease, attempts to give information	Borderline satisfactory Somewhat at ease, attempts to give information	Gives information easily, somewhat attentive to patient’s understanding	Confident and skillful at giving information, attentive to patient’s understanding, truthful
Adherence optimization (Did the examinee do everything possible to optimize the patient’s adherence?)
0	1	2	3	4	5
Examinee's approach may negatively affect adherence	Patient's adherence unlikely to be optimized	Borderline unsatisfactory Weak attempt to encourage patient’s adherence	Borderline satisfactory examinee's approach may positively affect patient's adherence	Examinee's approach encourages patient’s adherence	Examinee's approach highly likely to optimize patient’s adherence
