# Supplementary material for: Experience of introducing an electronic health records station in an objective structured clinical examination to evaluate medical students’ communication skills in Canada: a descriptive study
Source: J Educ Eval Health Prof. 2023 Jul 4;20:22. doi: 10.3352/jeehp.2023.20.22 (PMC10442496; doi:10.3352/jeehp.2023.20.22)
Supplement: Supplementary file 3 — Supplement 2. Standardized patients’ rating scales and their descriptions. [file jeehp-20-22-suppl2.xlsx]

## Sheet: Suppl_2
Supplement 2. Standardized patients ratings scales and their descriptions
Domain	Examples of behaviors that can	Un-acceptable	Poor	Adequate
	Help inform ratings
Listening & attentiveness	• Listened to my problem
	• Did not interrupt me
	• Adjusted follow-up questions based on my answers
Communications	• Asked questions that helped me give good information
	• Used language I understood
	• Spoke well and clearly
	• Made sure I understood information as needed
Empathy & rapport	• Showed genuine interest and concern for me
	• Displayed body language and eye contact that helped me feel at ease
	• Was respectful, not condescending or biased
Utilization of EMR	• Showed me the EMR screen(s) to make sure I understood the information as needed
	• Maintained appropriate eye contact with me and body language while using the EMR made me feel at ease
	• Listened to my problem and did not seem distracted by the computer screen
EMR, electronic medical record.
