# Supplementary material for: Experience of introducing an electronic health records station in an objective structured clinical examination to evaluate medical students’ communication skills in Canada: a descriptive study
Source: J Educ Eval Health Prof. 2023 Jul 4;20:22. doi: 10.3352/jeehp.2023.20.22 (PMC10442496; doi:10.3352/jeehp.2023.20.22)
Supplement: Supplementary file 4 — Supplement 3. Iterative steps taken to generate thematic analysis (from Braun V, Clarke V. One size fits all?: what counts as quality practice in (reflexive) thematic analysis? Qual Res Psychol 2021;18:328-352. https://doi.org/10.1080/14780887.2020.1769238). [file jeehp-20-22-suppl3.xlsx]

## Sheet: Suppl_3
Supplement 3. Iterative steps taken to generate thematic analysis (from Braun V, Clarke V. One size fits all?: what counts as quality practice in (reflexive) thematic analysis? Qual Res Psychol 2021;18:328-352. https://doi.org/10.1080/14780887.2020.1769238)
Step	Task
1	Familiarizing oneself with the data
2	Generating codes
3	Constructing themes
4	Reviewing potential themes
5	Defining and naming themes
6	Producing the report
