# Supplementary material for: Experience of introducing an electronic health records station in an objective structured clinical examination to evaluate medical students’ communication skills in Canada: a descriptive study
Source: J Educ Eval Health Prof. 2023 Jul 4;20:22. doi: 10.3352/jeehp.2023.20.22 (PMC10442496; doi:10.3352/jeehp.2023.20.22)
Supplement: Supplementary file 5 — Supplement 4. Content of focus group transcription. [file jeehp-20-22-suppl4.xlsx]

## Sheet: Suppl__4
Supplement 4. Content of focus group transcription
00:00:00
I: Preamble for the first 53 seconds
	Unknown speaker 0:53
	So SP1 I know you said you have been working as an SP for four years. How about you, SP2 and SP3?
	SP 1: I've been three and a bit, I guess.
	SP 2: I've only done two… two exams and this. I'm Brandon.
I: Why did you sign up?
	SP 1: Mainly because SP2 here said, you should try it. It's fun. And I had he knew that I have some sort of bit of acting history. In my distant past.
	SP 2: My wife and I got involved because of our background in the arts and whatnot and we know personally one of the trainers who they always seem to be screaming for people. So, we got involved.
	SP 3: So similar to SP2 had friends that are involved in theater community. I'm not. And they said, they're looking for people all the time, particularly in my demographic and I said, sounds interesting
I: Okay, great. So I'm gonna just like to give you a couple of minutes right now just to think about your experience. Oh, do we really cover that they do sort of… All right, so, um, yeah so why don't you just take a couple minutes. Think about your experience of acting as a, as a standardized patient and. Are you happy sort of to tears to share experience overall. Just generally.
	SP 1: Yep. I am generally pleased over the time I've come to realize that there are certain aspects of certain SP type scenarios that I'm not interested in things like pharmaceutical there's a lot of. There's a lot of flat out memorization and quite frankly I just don't have enough time in my life right now to put a whole lot of time in preparing my background allows me to pick up a case like thi…
	SP2: Yeah, I've been enjoying it. As I've said, I'm fairly new to this. But it seems to be something that I can slip into fairly easily. I think I'm going to continue to enjoy the type of work that requires an acting role where you know when there's a bit of meat to the, to the case. I don't think I'd enjoy being an arm or a foot. But a student can do that I need some money. I don't need the mone…
	SP 3: Yeah, I've been very fortunate in that it's always been a positive experience for me, both with the examiners I've enjoyed the days I've spent with them you know I've heard sometimes they're really not as chatty or, or whatnot but the students as well have generally been all interesting experiences just to say it in a very generalized way. And I get have gotten to see a completely different…
05:36:00
I: That's actually a good segue to sort of the next question right which is, which is around this particular case that you were involved with right where the student was using what really a simulated electronic medical record, right, that that iPad. Right. And I just wanted to get your thoughts on whether you think students should be trained on how to communicate with patients. When that electron…
	SP 2: So I haven't really been able to, to tell the difference yet between having the electronic record versus some bit of medical kit that they have to use and stumble with or whatnot. Honestly, I think that young people. And by and large this, they're young, younger, they're so connected to devices, it's intuitive to them. I don't know, given the amount that the technology will continue to chan…
	SP1: I think I was a little surprised to see the great differences between the candidates I saw. All of them were able to manage the technology, and one of them had trouble with it, you know, getting something to open and there's a lot of this [tapping the table loudly – to simulate tapping an iPad that was slow to load]. Oh you know your technology, you know, figuring technology is going to be a…
	SP 3: I think the communication in your question is the key not the device because as was mentioned, I mean, the technology is changing like this I mean, you can have almost paper now that is LCD and these parts are see through so you can like hold it in front of you right and you know the technology is there I mean it's not in people's hands yet. But the communication training is the key. I mean…
09:31:00
I: So it's just a tool?
	SP 3: Correct, as was pointed out any other medical device that may be there I mean at one time I'm sure some doctors look at a stethoscope like oh my god look at this marvel of technology, and probably others poo-pooed it.
I: Thank you. Any other comments?
	SP 2: I think before, if you know SP1 and I have done them a little bit more. And to speak to your comment about some of them were really good with it and some of them are not. It's the same without the advice, some of them are clearly meant for research and some, some of them are not. Some of them you're thinking I would like that person to be my doctor right now. So I don't think it made a whol…
	SP 1: I remember you saying the Navy had our training was one you brought in from Alberta. Yeah, cuz you didn't want any of your students that's right to have experienced that they'd all be on the same footing. But yeah, again I really think that that interpersonal ability will always, always trump the technology that's there and I may be a bit biased because I've worked most of my work and caree…
	SP 1: Because I think if you if you're gonna, you know you're obviously going to give some something this in a test, but you have to train it. And it may be a different piece of technology is that you you're training for people to have empathy and eye contact and listening skills, right, which a device like this can completely take away so you have to train it.
12:22:00
J: The interesting thing is that physicians have very little autonomy, with one EMR we get to help you with large like hospital-based systems. So that that part is one of the starting points to this project. So the whole training aspect of it becomes a big incorporated problem with the hospital system.
I: Yeah, I'm just curious as patients, not standardized patients those patients if you had that opportunity of, you know, with the clinician, using an EMR with you?
	SP 1: I just had it, just the week before. Yeah, I don't see doctors much, and I could look for my annual. I know that he was recorded in the past and his predecessor recorded conversations that we've had good data into the computer. And this is a new younger doctor, and he's going to the desktop, the keyboard, when he talks to me like this…nice quick look and he's constantly looking at me, and I…
I; Yeah. So did that enhance the clinical experience for you or was it neutral and
	SP 1: I didn’t care either way. If I'd walked out and thought he's just trying to remember everything that I told him, I'd be fine….
I: But he didn't like call you over and, you know, kind of like in the situation where he's showing you results …
	SP1: There's no need.
I: He's just literally inputting information
	SP 3: I've used similar experiences. I mean, I'm fortunate enough that I only see my doctor maybe annually, but I also have lived a life of danger and broken this or had to have this MRI or this cat scan and I've from that perspective it's kind of been neat to see the progression of the technology, where your physician can show you, you know, here's what the issue is and here's why I'm going to d…
	SP 2: Yeah, same. My GP of a long time retired. Two years ago, he, he was interesting because of his age he was connected, and he was very good with the technology. And because he knew me so well, he included me in the technology all the time because he knew that I was interested in, not in the computer, but in what was what we were seeing. He wanted me to be involved, my new GP who has replaced …
I: Did, did you find it harder to talk to her when she's engaged with the tool?
	SP 2: No, we have a different relationship that that could be me. It. Like, I could just be looking into it. I could be lonely and looking to speak with someone.
	SP 1: I suppose it could be important to you to know what this fella was writing. But, but maybe he was writing, or not, I gotta watch this guy because it looks like you know he may be on his way to something, you may write sick or you may be nervous he's gonna watch his weight or something, maybe write something down he doesn't want me to see. I don't know, did they do that? I don't know. If the…
	SP 2: You know what to that to that calm, and I would say that my previous GP in the retired one used the tool to demonstrate to me what was going on, didn't ever really enter anything while he was with me and I know that he left the room because I'd seen him and he would go immediately from the examination room that I was in into his mid office and would be hammering away typing notes, and then …
J: The reason why we use the term EMR is because we're focusing, not on the HR where you know how some software's allows the patient to look at everything in their charts so what you have just a (snake?) where you don't know when the doctors ready. They changed that at the Ottawa Hospital where you can log in and your doctor suit. So, during the implementation process when TOH decided to purchase…
	SP 2: Because it did. But it obviously it could…
J: It's really interesting.
20:01:00
I: Do you think it affects your relationship with your physician?
	SP 1: I don’t really have a relationship, okay when you see him once, once a year, it's kind of hard. I've seen him before and he came in, but he came in and he said, you look familiar. Yeah,
	SP 2: It’s different for me. Small Town. So, you get to know these people. And I do well and different for me because my previous doctor’s, nurse was my sister in-law. So, I have her at the house…I had dinner and drinks and all of that stuff so I can't answer that question because we have the relationship building, I've always felt that before with physicians
	SP 3: I mean, again I don't go very often, thankfully, but I guess I'm a frank person and not afraid to ask a question if I think it needs to be asked and I always tell them I expect the same in return like though, if you want to tell me that I'm an obese male and it's something I should be concerned with I would rather hear it, then you know suffer the consequences. So, maybe by personality type…
	SP 1: Okay. One other observation happened recently in the emergency room. My wife and I, and I think back I did see that the physician was fantastic. But the Civic is a dump… you recorded that right?
	No pads. No (gurney?) But the physician was stunningly connected to us. I could have talked to him for hours. He didn't have the electronic equipment with him, but I saw him go back. He was always going back and updating. It may be just the way that they are set up with the station. They don't cart them around someplace.
J: But it's up to the clinician to decide if they want a cart…
	SP 1: But when he came to, you know, he updated so that's beautiful time soon. Within that day. And it was incredibly competent and there was nothing with it. Okay, so it can be done without doing what SP2 started with, go back and type it in and the computer after the after the session.
J: Do you think that's preferable to be in bed still?
	SP 1: Oh I think so, yeah, just from that experience I had there that you know I just…I felt competency, right, because he just knew what was going on. He had all the right words; he didn't need any records to go and I saw that he didn't have to check in. Okay. Basically, he came to me…he came about four times.
J: Very interesting. Because we all do things. That's how I personally had that in my practice because I’m not good with technology… will be very frustrating for the students. Sorry, patients if I didn't work the computer so I tend to memorize the stories, and I typed later but it does add time to chart afterwards. My record was three hours after a shift to finish.
	SP 3: I think that's where the difference in the way people do their job if you will is going to be a factor. You know that I can understand why that might be a preferred method physician I had previously before I lived in Ottawa. You know was a note taker and then would enter things after the fact. And then subsequent doctors have done that, look at me in the eye and type and look and I guess it…
I: Well, I guess it's you know whether you perceive that technology and using that technology is neutral or not, like is it actually not necessarily enhancing but it's not necessarily distracting for you. Right, or is it right or again whether you prefer your physician to speak to you without the aid of that instrument. And then, you know, make the notes afterwards, or whether you don't mind them…
	SP 2: We're not a very broad cross section focus group Yeah, sure. It depends rewrite, I would assume on the phone the age of the patient. My 16-year-old boy is going to care less about whether the doctor sits in types while they're dealing with them than my 86 year old father. Right, right, because he has been at doctors with them, and he has no time. The Doctor who doesn't seem to give him all …
I: Well, thank you for sharing all that all that with us. I'd like to now move to the encounters with you with your students. And how frequently did they position that iPad so that you could actually see the screen while they were working or did they not do that?
	SP 3: Well in this actual role. They did not show us. We were to prompt them several minutes in by with a specific question So, and again i said before you came that I was a spare that so I only played the roll wants actual truck. Yep, and the candidate that I interacted with was fantastic that time. And certainly did without any prompt. Show me the screen.
I: Did you have the same experiences, or did you have to prompt it?
	SP 2: It's a problem, probably three quarters of them were very good once they were able to manipulate it. Which I think was, was a Wi Fi issue, more than anything, then they, they tended, in my experience to review and then turned to talk to me, and probably three quarters of them then when they did turn to me, would then go back in and probably one quarter of the time I actually had to ask to s…
	SP 1: So I had type two diabetes, in this case. And towards the end of the evening, I realized that they must have just done type two diabetes in class, just very recently, it appeared. They all seem to be equally knowledgeable about the illness and the consequences and the solutions and all that, so they all seem to cover that quite well. But the difference was the iPad. It made the difference f…
I: Interesting.
	SP 1: In fact, there were those were I felt very comfortable because they were. And those are the ones that I noticed there’s more talent there. There is more ability.
I: So, I guess, then that since three quarters of them, you had to prompt them. For those three quarters they were probably spending, what percentage of time would you say in front of the screen, as opposed to talking with you directly. Like looking at you when they were talking
	SP 1: Yeah. I don't know if I could put a number on it. Yeah, I think we're coming in I was thinking, because I remembered some of them and then I remembered how because we had to score right was a bit of an unusual thing for us right, we had to score predictably after the first one that really became quite easy for things we had to look forward, and I started to consciously think about those thi…
I: Can you go back to the original EMR station. Was it helpful to see your sugar levels, weight, etc.? Was it easier for you to last what the issue was of yourself because it's pretty, it's a pretty basic measure right, getting worse. That's really all it shows, getting heavier,
1900-01-01 07:27:00
	SP 3: I think, I mean, again, I did it once, but in that one encounter as, you know, the gentleman with type two diabetes. Since it's maybe difficult for a physician to come right out and say look, you know, you got, like, you played the bad candidate tonight we did some training, or like, you're gonna die you're obese I mean this is terrible. If anything, me asking you to see the chart and it's …
	SP1: You're asking about the scenario? And so, I saw difference between, you know… Oh look it's going up. Looks what’s on the screen… here's, you know, I got here's the here's the graph and you know this is what it means. Were the ones that really struggled were the ones that were working around the numbers. You know we'd really like to get 6.4. You know seven at the most, how am I ever going to …
	SP 3: That was a secondary thing, it's like the pain scale of, you know, one to 10 was not sure what should be looking for, you know, for proving the scenario or changing a scenario. But, you know, if you're looking for them to not use numbers. Give them numbers.
J: The number of examiners rubric and checklist, they have to know the cost of good controls.
I: So, is there anything we could do better at the SP training …body skills, communication.
	SP1: Well, you know what, I was a bit surprised that we only had one session, because the other two one, but that's good I still felt comfortable. If you've got talented SPs. Then you just have to give them a good scenario. You know, if you have the right SPs, you could potentially get away with no training. Give them the scenario, here’s your stuff, you know what to do. And, you know, we’d all g…
	SP 2: Yeah, absolutely. That's what we, what I had kind of alluded to that Kate and I had spoken to Kate and I have like a long history of writing scenario based stuff. So, in this particular case, if you're going to have the SP ask a question. Can I see the diagram? Then you need to load the SP with a little bit of background, he needs to either have already a history of seeing the diagram and k…
	SP 1: Or actually, possibly disengagement. Right, so, so directing a scenario that if someone doesn't have eye contact, who is engaged in EMR too much. Then direct us to become interested…you know, new ways, some direction…to talk into an [ego]? And we have done that in the past too There's built in aloofness.
	SP3: Depending on the direction the candidate goes, I was gonna say again, the candidate I had was excellent. And I didn't have that experience at all, and I wonder if that's where even with some of the things the gentlemen are mentioning could be beneficial as an SP. A lot of it does come down to the candidate because the person I dealt with was very, very engaged and did even go so far, speakin…
	SP 2: Don't misunderstand, I mean we had, we have books we had our [?]. We had both ends of the spectrum in terms of really good ones and then like I had some who weren't so great. My point is, is that as an SP we're limited in what we're given as what we can say. Right. And when it's standardized patient, Me personally… if I were given free reign, it would have been a very different scenario wit…
	SP 3: That's for sure. Because you can't really deviate and that's probably one of the most challenging things and you'll see when you play this back… I like to talk, so for me to stick with a very straightforward, flat, you know, relatively squared off character. Easy for a non-actor maybe not much of a challenge for perfection, but I think that, you know, as was mentioned, if you if you want to…
	SP 1: All right, here's something that I, as a patient…. the actor is the patient. I would want to ask this, give me all these numbers. And it's the same numbers that I read on my glucometer. I don't know that when, because when they said you have to be super ideal as a seven, but they all knew that, like, bang on a seven. Seven
J: No, the fasting one…
1900-01-01 16:15:00
	SP 1: And I said, in part of my, my script… my can say words. Oh yeah, I've got good numbers to 8 to 12 those the same numbers, but I'm saying, that's good. Well, no one said. A good but they did say oh look on the chart you should be a seven. Are those the same numbers?
J: No, not clinically fasting is much more strict, as opposed to, after meal.
I: So, what I'm hearing is the limitation to communication, how they communicated and your understanding of what was going on with your condition. The limitation was more in the script than the EMR itself was that what you would say.
	SP 2: I think your examiner would have just as easily been able to give you the information that you want about how the candidate dealt with the device. Whether or not we had the line, Can I see my sugar chart? Because we didn't have enough to do anything with that it was an extraneous bit of information that we had it didn't really matter. The candidate was either going to see it. See that it wa…
	SP 3: I got I think that comes back to just the skill set of the candidate. And we, as you know, you only have so much to work with in regards to the role that you're playing. And the interaction with the candidate is can be very good, bad, neutral, and that communication skill set is key, whether because I mean I've, I've done it enough to know. Yes, this was the first time that I was in a room …
	SP 2: Pardon, yesterday yeah, it's true it is funny that his answer booklet that yeah and they dropped the pencil and they all get flustered at the beginning because they had to hand, two stickers out instead of one. There were a whole lot of things about this particular case that made it a little bit clunky.
	SP 3: Well, I gave you some free IP consultation, and we're gonna do this again. It’s the Wi Fi
J: I’ll have to talk to David, or MEDTECH
Unknown speaker 43:38
	SP 3: it's just all in the way we're going to go off topic here for a quick second it's so I guess when it was tested it was tested with a couple of iPads, right so they have wireless access points, wherever they're at and what was happening at night, because everybody Well, again, I only saw the one candidate but I heard during breaks are people like How are you, you know, things got really slug…
I: We just got a couple of minutes left any, any closing comments around, around communication on around how effective…whether you feel that the EMR, the, the iPad in this case, contributed to your knowledge of what was going on. And whether it contributed to the communication between yourself and the student.
	SP 1: No, I agree with SP2. Yeah, it was it was it was actually fairly irrelevant. They technology was, other than a bit of pushing buttons was, they all managed to login and enter and scroll down and saw they were all doing the same thing. What was what was I think distracting In this scenario, and I'm not sure why it was there but there was a there was a piece of paper right between us. That, t…
	SP 2: To have to actually be out of character when they come into the room to accept the sticker. Took me completely out of the moment before. And I felt completely suspends the realism of the station. I didn't like it, but I thought, “No, this is this is completely shackling me as the talent into to be what to be the first thing that they see and I don't know you're the doctor” … I don't know wh…
J: The first impression is important.
	SP 2: Yeah. So, so, as a town. Everyone, 20 times this time before that door opened, I set myself up with my moment before, it's the same as walking on stage. And this particular case there was absolutely no way I could do that.
	SP 1: You know when they came in…it was fine or else they all struggled with the sticker except for two who came in, stickers on the fingers they walked in like this, should you take one you take one. They had it figured out. But, but exactly what you said they came in and, and I was supposed to be the patient right away. Right, it should have been door open.
	SP 2: Even you get the stickers out of the way and then they grab the tablet, and the examiner says, so you don't forget to sign in. So, it seemed to break, and it was another break and then they're struggling with the tech. So, the examiner then goes here let me see…. Yeah, or reminds them that we know it's slow It's okay. Take a deep breath.
	SP 1: Well, it doesn't matter. It actually doesn't matter this is clunky, but we're right there right. And I'm feeling for this guy so. Yeah. [Starts knocking on the table…] Just be patient.
	SP 3: But as our character we were supposed to be really worried about anything….my diabetes is out of control and I gained 300 pounds. So, the Wi Fi that's not his concern. [lots of laughing]
J: This is interesting that's definitely something that can be improved. And the family medicine. College exam the specialty exam. It's the examiner who plays the actors. Also, break out of character to accept that sticker.
	SP 3: you might do better with the station… the proper keyboard the mouse
J: …the desktop it's not conducive to that because it turns out it's a real patient today. We're going to change the timeout period. And if we can't do that at the TOH site, which is trapped. There's got to be a way to go around.
I: The technology is improving.
	SP 2: The easy way around the sticker thing is to not have a folder in front of me DSP with a bunch of sheets in it. It's over there with the examiner the examiner accepts two stickers and does this, and this, and at the end of it then hands me the sheet. I don't know who builds the scenarios but, but there are there are things about role playing that that you would benefit from having experience…
	SP 1: What was clunky for me was, if you're going to continue to do that was to use notice receiving a sticker. But having the form or the survey forms in front of because I had to. I had to have this thing open with the survey forms with all the questions. Let's not forget to put my sticker on that. I didn't, I took a paper, and I moved it up, just the top sticker there so they couldn't see the …
	SP 2: Well and speaking of that form. I spoke with the trainer, before I did the case. Personally, I didn't see any practical use for it. You can probably tell me differently…and even just now because tonight You said you were down in there and up there and there are four spots in between. And we probably saw for the most part the same because we didn't really receive any training on the form, I …
	SP 2: And it was nothing that the examiner couldn't capture. Exactly. Yeah, and when I looked at the form, I thought yeah this is all stuff the examiner should be capturing …I mean they're the professionals. I'm just an actor.
	SP 3: Right, or if there was a minute for comment to the examiner after the fact. You know, again if you had the prompts to say good at this… eye contact…empathetic…blah blah blah and, you know, as opposed to tick ticking a box. The examiner could use their EMR to enter what you're saying.
	SP 1: And in mind… we have no feelings [ laughing] we are actors. But
I: So, we are exactly how you feel and how you are treated and not what they're not realizing.
	SP 2: So, I think if you want to try and capture that data you need to remember that we're not actually there and actually sick and we don't really have anything at stake. We're actually playing some kind of emotion or some kind of struggle with a line that's been given to us that's all we're doing where we're, we're acting…we're pretending you're So, if someone says to me, you know, you’re morbi…
J: this is the issue with the OSCE...
	SP 2: But I think if you want that, if you want that information, and you said 90% and the whole bit and it seems like a valuable thing to go after, that's doable. If you want us to be able to evaluate that information, it's just every one of us needs to be a standard marker on the on the candidate as well as being a standard patient.
J: And that's what family medicine college does… is two days of training for close-to-close phone calls, three hours per day of training so that towards the end of the training, everybody has basically a [in audible].
	SP 2: You reach a critical point too, right? I mean, you have, for the most part, you're going to have the same people over and over again for years and years and years. And it sounds to me like some of the data that was on that sheet that you're trying to capture about how the candidates are doing in these areas is going to be the same every time we do it. So you're going to reach this point whe…
J: That's all we have pilot stations…so they don’t count. Thanks.Okay, I'm very conscious of time and all the generous time that you three have given. Have we covered our questions do you feel?
I: This is first pilot with EMR certainly in the medical schools that I have been researching and that's pretty much in Canada so thank you so much. A lot of feedback for me to take back with regards to the station and how we can improve things. If any burning comment occurs, please contact your trainer or anybody like that and say, could you please pass this information to whoever that… myself a…
