# Supplementary material for: Experience of introducing an electronic health records station in an objective structured clinical examination to evaluate medical students’ communication skills in Canada: a descriptive study
Source: J Educ Eval Health Prof. 2023 Jul 4;20:22. doi: 10.3352/jeehp.2023.20.22 (PMC10442496; doi:10.3352/jeehp.2023.20.22)
Supplement: Supplementary file 6 — Supplement 5. Electronic medical record station mean score, pass rate and ITC comparison with other stations. [file jeehp-20-22-suppl5.xlsx]

## Sheet: Suppl__5
Supplement 5. EMR station mean score, pass rate and ITC comparison with other stations
Stations	Mean	Pass rate	ITC
1	6.89	0.78	-0.001
2	7.03	0.83	0.344
3	7.73	0.89	0.143
4	6.83	0.9	0.398
5	6.93	0.85	0.212
6	5.68	0.8	0.353
7	5.35	0.76	0.158
8	6.77	0.83	0.283
9	6.84	0.93	0.322
EMR station	5.55	0.68	0.217
EMR, electronic medical record; ITC, item total correlations.
