# Supplementary material for: Experience of introducing an electronic health records station in an objective structured clinical examination to evaluate medical students’ communication skills in Canada: a descriptive study
Source: J Educ Eval Health Prof. 2023 Jul 4;20:22. doi: 10.3352/jeehp.2023.20.22 (PMC10442496; doi:10.3352/jeehp.2023.20.22)
Supplement: Supplementary file 7 — Supplement 6. Mapping standardized patient rating scales to physician examiner rating scales. [file jeehp-20-22-suppl6.xlsx]

## Sheet: Suppl_6
Supplement 6. Mapping SP rating scales to PE rating scales
SP rating scales	PE rating scales
Listening and attentiveness	Listening skills scale, organization of interview
Communication	Questioning skills, information giving, adherence optimization
Empathy and rapport	Empathy, respect
EMR utilization	N/A: not mapped to the PE scale
SP, standardized patients; PE, physical examination; EMR, electronic medical record.
