# Supplementary material for: Experience of introducing an electronic health records station in an objective structured clinical examination to evaluate medical students’ communication skills in Canada: a descriptive study
Source: J Educ Eval Health Prof. 2023 Jul 4;20:22. doi: 10.3352/jeehp.2023.20.22 (PMC10442496; doi:10.3352/jeehp.2023.20.22)
Supplement: Supplementary file 8 — Supplement 7. Focus group data domains, examples, and illustrative quotes. [file jeehp-20-22-suppl7.xlsx]

## Sheet: Suppl__7
Supplement 7. Focus group data domains, examples, and illustrative quotes
Domains	Examples	Illustrative quotes
Technology	• Changes in technology	“And by and large this…they're [physicians] young, younger, they're so connected to devices, it's intuitive to them” (SP 2)
	• Acceptance of technology	“I don't think they'll struggle with the technology” (SP1)
	• Contrasting EMR vs. paper	“Given the amount that the technology will continue to change and how quickly. If you teach some on one particular type of device, [I don’t know] if that's going to make any difference” (SP2)
	• Age of learners
Competency in communication	• Non-verbal communication	“They all seem to be equally knowledgeable about the illness and the consequences and the solutions and all that, so they all seem to cover that quite well, but the difference was the iPad [EMR]… Many just, you know, showed me that that one screen I'd asked for. And then it was back on the table, looking and talking.” (SP 1)
	• Importance of communication skills	“The communication training is the key… Some people are good at looking in the eye … and other people, not so much. And you can see that is the key” (SP3)
	• Ownership, impedance/distractors of effective communication
Case design	• SP training	“…and if you want me to engage them more then we need to work on building the scenarios with more engagement into them.” (SP 2)
	• Case design	“Right, or if there was a minute for comment to the examiner after the fact.” (SP3)
	• Engagement	“You need to load the SP with a little bit of background”. (SP2)
	• SP reluctance to assess students
Ownership of health information	• Ownership of health information	“The candidate that I interacted with was fantastic that time and certainly did without any prompt showed me the screen.” (SP 3)
	• Clinician-patient relationship	“…If someone showed me what they were writing and made it available and open. I might have a different experience.” (SP1)
	• Health literacy
EMR usage	• Timing of EMR use during clinical encounter	“This is a new younger doctor, and he's going to the desktop, the keyboard, when he talks to me like this…nice quick look and he's constantly looking at me, and I'm standing here. [He is] typing… I thought that was quite astonishing that he's able to do that. How would you do that with it with an iPad?” (SP 1)
	• Compare and contrast clinical encounter with OSCE in provider’s use of EMR	“… The physician was stunningly connected to us. I could have talked to him for hours. He didn't have the electronic equipment with him, but I saw him go back … and type it in the computer after the session” (SP1)
SP, standardized patients; EMR, electronic medical record; OSCE, objective structured clinical examination.
